# Supplementary material for: Telomere Length Variation in Model Bryophytes
Source: Plants (Basel). 2024 Jan 28;13(3):387. doi: 10.3390/plants13030387 (PMC10856949; doi:10.3390/plants13030387)
Supplement: Supplementary file 1 [file plants-13-00387-s001.zip]

Archive with 1 entries (1 files):
- plants-2778499-supplementary.pdf
